# Supplementary material for: Impaired mitochondrial oxidative metabolism in skeletal progenitor cells leads to musculoskeletal disintegration
Source: Nat Commun. 2022 Nov 11;13:6869. doi: 10.1038/s41467-022-34694-8 (PMC9652319; doi:10.1038/s41467-022-34694-8)
Supplement: Supplementary file 4 — Source Data [file 41467_2022_34694_MOESM4_ESM.xlsx]

## Sheet: fig1e
Ecsitfl/fl	EcsitPrx1
0.053	0.019
0.0527	0.0173
0.0582	0.0179
0.0496	0.0175
0.0454	0.005

## Sheet: fig1g
Ecsit mRNA/Hprt			Osx mRNA/Hprt			Alp mRNA/Hprt
WT	cKO		WT	cKO		WT	cKO
0.0819492	0.0744259		0.0384808	0.0183791		0.23518	0.0270593
0.0862879	0.0768168		0.0287053	0.0207878		0.183334	0.0279676
0.0935623	0.0736873		0.043934	0.0147804		0.268508	0.0267908
0.0985159	0.0760545		0.0327732	0.0167174		0.209315	0.02769

## Sheet: fig1h
Total bone marrow cell number(1x106)					Frequency in bone marrow cells
Ecsitfl/fl	EcsitPrx1					Ecsitfl/fl							EcsitPrx1
1.47	0.0352				HSCs	0.315706	0.290663	0.707302	0.896029	0.257023	0.21774	0.267834	0.177991	0.0232737	0.164239	0.0986359	0.06941
1.43	0.0586				B lymphocytes	0.181199	0.307738	0.188338	0.32824	0.335529			0.095018	0.0469716	0.0532717	0.1092
3.3	0.0645				CD11b+ myeloid cells	0.240268	0.17795	0.215804	0.27742	0.264277			0.0730677	0.0231454	0.0816832	0.20387
3.8	0.0101				Gr1+ myeloid cells	0.242846	0.185283	0.216423	0.259608	0.24123			0.0616456	0.0180871	0.0634683	0.17238
5.55	0.123				T lymphocytes	0.00411335	0.00341311	0.00334755	0.00715	0.004977			0.00214168	0.000493284	0.00252985	0.001257
6.04	0.0321
4.19

## Sheet: fig1l
Frequency of mSSCs			Frequency of pre-BCSP			Frequency of BCSP
Ecsitfl/fl	EcsitPrx1		Ecsitfl/fl	EcsitPrx1		Ecsitfl/fl	EcsitPrx1
12.2	12.9		29	39.1		56	44.1
7.54	10.6		24.8	43.7		64.1	40.5
7.24	13.7		24.2	55.6		64.5	17.6
6.49	23.6		33.8	51.1		48.7	23.5
6.94	15.4		30.3	53.1		52.3	20
11.2
10.7

## Sheet: fig1m
Ecsitfl/fl	EcsitPrx1
0.0542052	0.0369473
0.0561021	0.0286692
0.0547912	0.0300012

## Sheet: fig2d
Deep red intensity per cell(%)
	WT						cKO
mitotracker	46.121	39.141	30.097	26.766	31.182	49.319	8.232	10.237	16.231	14.383	14.949	17.828
tmre	27.845	24.378	34.381	32.267	39.899		0.904	8.26	12.571	7.099	11.562

## Sheet: fig2e
WT	Cko
0.0749511	0.0321835
0.0742799	0.0242357
0.0670898	0.0320994
0.066489	0.0241724

## Sheet: fig2f
WT	cKO
2417.87	24.4148
2602.28	23.7761
2235.33	21.3981
2525.97	21.1463
2540.72	22.4702
1999.78	22.6352
2226.28	22.4295
2283.46	22.2927
2112.11

## Sheet: fig2g
Basal respiration			Maximal respiration
OCR(pmol/min)			OCR(pmol/min)
WT	cKO		WT	cKO
35.443	7.72846		36.9266	7.56893
35.7929	11.5753		37.4897	8.67904
37.6277	10.4779		40.0605	10.1123
38.1005	10.1699		27.8074	9.98434
20.4928	5.91391		9.92106	7.7923
21.2251	10.1647		35.3897	8.58629
38.2186	11.5287		36.557	7.72162
15.2641	13.4527		5.97745	13.2863
17.6979	8.52554		7.16911	6.28918
14.1059	11.2092		7.43433	9.87339
15.3678	10.3937		8.12902	8.3756
36.3454	5.6995		32.0461	3.4798
18.9568	8.65175		35.0933	8.12136
18.2681	8.19552		7.62544	5.2002
12.9288	15.0583		6.00979	6.17419
20.079	6.80652		7.55451	5.91828
37.3095	12.1596		26.4062	12.248
40.2826	9.69817		30.5237	4.20225
37.7519	9.29151		30.8028	8.30784
35.1545	10.9191		28.0075	8.3659
42.0099	5.62204		27.7642	1.97513
35.3727	15.0552		25.8918	10.9625
38.0511	11.0578		23.7217	8.99423
35.2346	10.224		27.7858	5.82314
33.1675	10.5868		26.4133	6.11512
32.9631	8.49056		40.0129	7.26042
35.1919	4.07929		25.1558	1.74466
36.7431	15.8209		33.1439	9.70015
34.8979	6.86846		28.8734	8.15338
37.161	10.8		29.7106	7.59297
36.258	7.13914		31.202	4.19548
36.9514	5.09614		27.5291	3.4112
28.1645	9.22038		44.0815	3.49575
32.3247	7.08594		39.5503	5.36586
29.6045	9.70449		20.8747	9.61823
31.0844	5.91009		36.3315	3.75683
35.7471	7.67747		22.9774	6.37764
35.49	4.17741		35.347	2.00471
37.7368	4.62085		20.7058	2.61891
34.8354	9.47909		21.9466	8.60484
33.4138	9.94672		26.8316	9.92681
34.5589	6.95057		31.5865	4.57052
36.2792	7.58554		28.1203	8.89573
31.2904	8.32986		25.0383	8.54352
35.1032	5.80146		27.7112	4.40741
36.6216	9.82475		21.0646	9.96708

## Sheet: fig2h
time(minute)	WT																																														Cko
1.30806	37.8827	39.3446	39.9734	40.6059	28.1981	34.5034	42.4121	32.3188	36.5307	24.6985	24.6459	39.0686	30.6188	35.606	21.7359	38.1838	42.1311	43.5516	42.4139	40.7284	47.8908	40.1926	43.2508	38.663	37.0793	36.6608	39.6086	39.8893	39.4607	42.047	40.3294	42.9205	30.7305	35.3846	33.7462	34.319	38.8804	38.9291	41.1394	37.5685	36.3157	36.3557	38.5574	32.7729	37.6239	38.6712	9.40574	15.6174	13.118
7.82185	35.3066	35.644	37.4462	38.0089	25.4695	22.048	37.4313	12.6714	14.5685	12.6037	17.4483	36.3254	19.2143	16.1114	11.5593	22.0172	36.8582	40.229	37.2887	34.9587	41.4471	35.1194	38.0652	34.2384	32.9841	33.2047	34.9016	36.5782	34.8313	34.5836	35.5281	35.1874	28.3053	31.9039	30.8058	30.7553	35.9433	34.3117	37.5478	34.6949	33.5199	34.0471	35.6699	31.0607	34.9269	36.2194	7.34464	11.2861	10.3754
14.3757	34.8448	34.8116	36.6633	36.798	15.8337	15.3356	36.5751	9.15379	10.6033	10.2127	12.0309	35.859	13.4521	11.5732	9.5817	10.378	35.3563	38.9142	36.1567	33.1546	40.2594	33.6516	36.3547	34.5887	31.8677	31.9155	33.4137	35.4121	33.3172	36.6889	34.5722	31.3046	27.7027	31.1901	29.0617	30.3518	34.1526	34.7141	36.8791	33.9646	31.6287	34.073	36.3607	31.1288	33.9796	36.5052	6.7408	10.3003	9.68466
20.9108	33.7379	33.3711	36.4281	36.989	12.47	13.0136	36.4559	6.9124	9.08911	8.90879	7.34628	34.1287	12.542	9.7819	8.83832	9.73691	34.8924	38.4357	35.1485	31.7763	38.4424	32.5274	34.534	33.4484	30.7388	30.0716	32.8435	35.0927	31.9823	35.3245	34.6024	38.3933	25.9193	30.8203	24.8042	28.9114	34.0122	34.0049	35.381	33.1137	32.1909	33.7598	34.5287	30.1991	33.8825	35.0906	7.42266	9.0976	8.73371
27.566	13.5771	15.0768	15.4456	15.3165	9.26569	13.2247	14.9818	8.4967	9.49568	8.61535	5.23151	13.469	11.379	9.17268	7.98419	9.24952	14.914	16.5114	14.503	12.1303	15.4048	12.3488	13.4416	13.8339	11.4152	13.4867	12.5611	14.411	12.4791	13.8765	13.9229	7.85022	9.71276	12.7663	9.06038	10.4374	12.564	12.693	13.1662	13.1093	11.2588	13.3423	14.7808	13.251	14.9771	14.3278	7.078	10.2443	9.54934
34.1342	14.0451	14.6083	14.5309	15.655	8.92557	12.332	14.2538	7.17279	7.88675	8.31267	4.86463	13.0456	12.1201	9.31227	6.91488	9.14782	14.7424	16.724	13.9915	12.3828	14.3154	12.1205	12.6854	12.7888	12.3451	13.3622	12.024	13.4535	12.2702	13.4839	13.0727	10.42	9.28479	12.0614	8.5934	10.7012	13.3646	12.3989	13.4211	13.6251	11.8266	14.5013	14.9763	12.8743	15.113	14.4012	6.9983	9.85344	8.3292
40.6656	14.4145	15.216	15.5881	16.0273	8.87397	12.3247	13.508	7.27518	7.56061	8.28235	4.56508	12.9673	11.5105	9.23662	6.88198	8.44401	15.2905	16.127	14.6182	12.5782	15.027	12.0786	12.9877	12.5225	12.1992	13.0077	12.2127	14.253	12.5533	13.6568	13.8617	11.0644	8.47101	11.7354	7.33385	10.2197	12.3687	12.4214	12.8314	13.3079	11.4769	15.0354	15.1282	12.6649	14.3544	14.4002	7.26307	10.548	8.40108
47.3188	39.9096	41.0796	43.4427	32.7027	10.1587	38.0515	41.9006	7.13953	7.5904	7.4977	7.72973	35.1043	39.5077	8.09963	5.95102	7.30223	30.166	32.0972	35.058	32.2557	30.7723	28.8947	25.7862	30.4523	29.3332	45.0788	26.8411	35.9381	31.1568	31.924	32.6854	31.2861	52.3197	45.3155	21.7642	41.3127	24.362	42.0196	21.388	21.8581	29.2922	33.224	30.7646	27.2426	28.0959	20.8614	7.43347	8.53668	8.90186
53.8591	35.2473	36.1616	38.029	26.4002	9.23196	33.2453	33.7431	5.26177	6.44991	7.03531	9.01481	30.1954	32.2735	7.03482	5.66533	7.01328	24.6451	28.9432	28.8745	25.382	25.8116	24.1068	22.4456	25.7716	24.4469	37.3214	23.9374	31.7932	27.3197	27.9009	29.3262	25.7624	40.4308	37.1326	20.8144	34.0304	21.421	32.2565	19.8822	21.517	25.8467	29.9718	26.0802	23.2599	26.7622	20.3396	7.30479	8.62318	14.911
60.4262	35.623	35.2279	38.7099	24.3192	10.3725	34.8724	34.0273	5.53106	7.46704	7.76996	7.64251	30.8385	33.4986	7.74186	6.41301	8.34803	24.4074	30.5308	28.476	26.3849	26.7088	24.6739	22.9332	27.1334	25.4599	37.6385	24.6889	31.7005	28.1436	29.307	31.5943	25.5388	39.494	36.2027	20.0455	33.6513	23.1491	31.765	20.8473	22.4648	25.3557	31.5637	27.5162	24.6124	28.2757	21.9928	7.96854	8.87726	6.524
67.0585	9.7633	11.346	10.6601	10.7796	6.16952	10.3856	11.9246	5.70404	6.91164	6.59121	3.69124	11.7989	7.67581	6.93799	5.35666	7.31078	11.0476	13.805	9.25798	8.79679	9.14924	8.12017	9.76806	9.42908	6.70297	9.01697	9.58121	9.82437	10.1617	9.98075	10.8092	4.32525	4.69663	7.66598	3.2046	6.0844	8.53403	9.00734	9.13959	10.3655	8.73249	9.37045	10.7161	6.84275	10.7338	10.2078	7.59631	8.33868	8.82553
73.6275	10.3952	11.423	11.2188	11.0505	6.18085	9.45937	11.494	5.93411	7.06374	7.98554	3.54308	11.319	9.93428	7.81366	7.11077	6.75963	17.08	12.7648	9.81073	9.06719	10.6168	8.32968	9.66241	8.86583	8.42311	10.6219	9.34594	9.60354	9.17224	10.2552	10.4034	6.94563	7.54646	9.74301	3.87634	7.10729	10.5999	9.71524	10.3498	10.4535	9.32277	11.4941	10.898	9.13402	10.7641	10.6944	7.81469	9.76563	14.39
80.2008	8.87697	10.0307	11.2844	11.1125	5.51699	10.2187	10.402	5.20585	6.29535	6.77702	3.65735	10.5354	8.336	7.59902	5.06582	6.99342	9.12781	12.0996	9.07038	8.99618	9.72946	6.95533	8.323	9.22099	7.45679	9.75456	8.71272	9.54864	9.01333	10.5554	8.49775	6.8135	6.89865	8.26466	3.84377	5.84197	9.54096	9.21479	8.68937	9.54192	8.88511	9.78767	10.0579	8.94937	11.2015	9.76742	7.11418	7.94261	4.47665
[truncated: 43 more columns]

[truncated: 36 more sheets: fig2i, fig2j, fig2k, fig2l, fig2m, fig3d, fig3h, fig4b, fig4c, fig4d, fig4e, fig4f, fig4g, fig4h, fig4i, fig5a, fig5b, fig5e, fig5f, fig5i …]
